# Supplementary material for: Genetic structure and temporal environmental niche dynamics of sideoats grama [Bouteloua curtipendula (Michx.) Torr.] populations in Mexico
Source: PLoS One. 2021 Jul 15;16(7):e0254566. doi: 10.1371/journal.pone.0254566 (PMC8282060; doi:10.1371/journal.pone.0254566)
Supplement: S1 Table — (XLSX) [file pone.0254566.s001.xlsx]

## Sheet: Hoja1
ID	State	Latitude	Longitude
Gen-1	Chihuahua	26.5511	-105.491
Gen-2	Chihuahua	26.7426	-105.58
Gen-3	Chihuahua	27.0219	-105.664
Gen-4	Chihuahua	28.4431	-105.76
Gen-5	Chihuahua	29.5256	-106.346
Gen-6	Chihuahua	30.1865	-106.433
Gen-7	Chihuahua	29.9546	-107.083
Gen-8	Chihuahua	29.7773	-106.749
Gen-9	Chihuahua	30.6461	-108.021
Gen-10	Chihuahua	28.6667	-105.5
Gen-11	Chihuahua	29.5226	-105.031
Gen-12	Chihuahua	29.1272	-105.231
Gen-13	Chihuahua	29.2235	-104.441
Gen-14	Chihuahua	27.9975	-106.152
Gen-15	Chihuahua	27.4925	-105.853
Gen-16	Coahuila	26.1667	-101.333
Gen-17	Coahuila	26.0823	-101.346
Gen-18	Coahuila	24.9443	-101.082
Gen-19	Zacatecas	23.5557	-102.083
Gen-20	Coahuila	24.7552	-101.2
Gen-21	Coahuila	26.0833	-101.348
Gen-22	Coahuila	25.1667	-101.083
Gen-23	Coahuila	25.5568	-101.033
Gen-24	Coahuila	24.0557	-101.555
Gen-25	Coahuila	24.7553	-100.8
Gen-26	Coahuila	24.7191	-101.219
Gen-27	Coahuila	25.6557	-101.166
Gen-28	Coahuila	25.6667	-101.167
Gen-29	Coahuila	25.3526	-101.033
Gen-30	Coahuila	24.4555	-100.783
Gen-31	Coahuila	25.6447	-101.166
Gen-32	Coahuila	24.5667	-100.8
Gen-33	Coahuila	24.0657	-101.556
Gen-34	Coahuila	24.9333	-101.083
Gen-35	Coahuila	24.7556	-101.2
Gen-36	Coahuila	24.0667	-101.555
Gen-37	Coahuila	25.5833	-101.133
Gen-38	Coahuila	25.756	-103.5
Gen-39	Durango	24.7833	-105.067
Gen-40	Durango	25.8322	-103.756
Gen-41	Durango	25.7167	-104.75
Gen-42	Durango	25.8345	-103.755
Gen-43	Durango	24.5408	-104.054
Gen-44	Durango	23.9557	-105.027
Gen-45	Durango	24.3383	-104.705
Gen-46	Durango	24.7333	-104.894
Gen-47	Durango	24.9755	-105.175
Gen-48	Durango	25.1117	-105.464
Gen-49	Durango	25.039	-105.751
Gen-50	Durango	25.0674	-106.335
Gen-51	Durango	26.1804	-105.058
Gen-52	Jalisco	21.9167	-101.583
Gen-53	Jalisco	21.9667	-101.583
Gen-55	Mexico	19.1667	-99.6167
Gen-56	Queretaro	21.1667	-100.567
Gen-57	Queretaro	21.3536	-100.567
Gen-58	Queretaro	21.3322	-100.567
Gen-59	SLP	22.228	-101.076
Gen-60	SLP	22.3345	-101.216
Gen-61	SLP	22.4161	-101.402
Gen-62	SLP	22.5366	-101.623
Gen-63	SLP	22.2218	-101.582
Gen-64	SLP	22.6401	-101.891
Gen-65	SLP	22.6614	-102.011
Gen-66	SLP	22.6879	-102.154
Gen-67	SLP	22.7162	-102.339
Gen-68	SLP	22.4208	-101.582
Gen-69	SLP	22.3978	-101.827
Gen-70	SLP	22.009	-101.245
Gen-71	SLP	22.5236	-101.182
Gen-72	SLP	22.4333	-101.151
Gen-73	SLP	22.6989	-101.098
Gen-74	Sonora	30.9667	-110.283
Gen-79	Zacatecas	22.7557	-102.217
Gen-80	Zacatecas	23.2833	-102.333
Gen-81	Zacatecas	23.7167	-101.9
Gen-82	Zacatecas	22.6556	-101.533
Gen-83	Zacatecas	23.9557	-101.667
Gen-84	Zacatecas	22.6667	-102.517
Gen-85	Aguascalientes	21.7554	-102.333
Gen-86	Aguascalientes	21.7557	-102.25
Gen-87	Aguascalientes	21.7667	-102.417
Gen-88	Aguascalientes	21.7557	-102.416
Gen-89	Aguascalientes	21.7166	-102.407
Gen-90	Aguascalientes	21.7267	-102.417
